# Supplementary material for: Genome-wide identification, evolutionary and functional analyses of KFB family members in potato
Source: BMC Plant Biol. 2022 May 2;22:226. doi: 10.1186/s12870-022-03611-y (PMC9063267; doi:10.1186/s12870-022-03611-y)
Supplement: Supplementary file 1 — Additional file 1 Table S1. The information of profile HMMs of F-box and Kelch domains in Pfam database. Table S2. The sequences and positions information of F-box domains in 44 StKFB members. Table S3. The sequences and positions information of Kelch motifs in 44 StKFB members. Table S4. The 20 conserved motifs in StKFB proteins identified by MEME software and motifs annotation analysis by InterProScan. Table S5. The orthologous KFB genes identified by comparison between potato and other plants. Table S6. Expression profiles of 44 StKFB genes in different potato tissues, in potato plants with different treatments and in tubers with different colors. The FPKM values of 44 StKFB genes in different potato tissues and in potato plants with different treatments were extracted from RNA-Seq Gene Expression Data: DM_RH_RNA-Seq_FPKM_expression_matrix_for_DM_v4.03_13dec2013_desc.xlsx, the excel file of FPKM values of all the representative transcripts across 40 DM and 16 RH libraries (http://spuddb.uga.edu/pgsc_download.shtml); the FPKM values in tubers with different colors was extracted from RNA-seq data in our lab deposited in the NCBI Sequence Read Archive under the Bioproject accession PRJNA729884. Table S7. Quality of transcriptome sequencing of potato tuber with three colors. ﻿Raw reads: Number of reads in raw data; Clean reads: Number of reads filtered from raw data; Raw bases: The number of bases in the raw data; Clean bases: The number of bases filtered from the raw data; Error rate: Error rate of data sequencing; Q20: Percentage of bases with a Phred value greater than 20; Q30: ﻿Percentage of bases with a Phred value greater than 30; GC content: The percentage of G and C in clean reads. Table S8. Sequence alignment results of reads mapped to the reference genome (DM v4.03/v4.04). Total reads: the number of clean reads used for mapping analysis; Total mapped: the number of reads that could be mapped to the reference genome; Multiple mapped: the number of reads mapp [file 12870_2022_3611_MOESM1_ESM.xlsx]

## Sheet: Table S1
Table S1 The information of profile HMMs of F-box and Kelch domains in Pfam database
Domain	Pfam ID	Website
F-box	PF00646	https://pfam.xfam.org/family/PF00646
F-box-like	PF12937	https://pfam.xfam.org/family/PF12937
F-box-like2	PF13013	https://pfam.xfam.org/family/PF13013
F-box_4	PF15966	https://pfam.xfam.org/family/PF15966
F-box_5	PF00646	https://pfam.xfam.org/family/PF00646
Kelch_1	PF01344	https://pfam.xfam.org/family/PF01344
Kelch_2	PF07646	https://pfam.xfam.org/family/PF07646
Kelch_3	PF13415	https://pfam.xfam.org/family/PF13415
Kelch_4	PF13418	https://pfam.xfam.org/family/PF13418
Kelch_5	PF13854	https://pfam.xfam.org/family/PF13854
Kelch_6	PF13964	https://pfam.xfam.org/family/PF13964

## Sheet: Table S2
Table S2 The sequences and positions information of F-box domains in 44 StKFB members
Protein name	Protein sequence number in Spud DB Potato Genomics Resources	Sequence of F-box domain	Location
StKFB01	PGSC0003DMP400034658	MCGILQLSDEVLAHNILSRLTPRDVASIGSVCRRIRQLTKNEHVRKMVCQ	218-267
StKFB02	PGSC0003DMP400055280	QSPLLPGLPDDLAIACLIRVPRVEHNKLRLVCKRWYRLLAGNFFYSLRKS	74-123
StKFB03	PGSC0003DMP400023231	QPPLLPSLPDDLAIACLVRVPRVELSKLRLVCKRWYRLLAGNFFYSQRKS	71-120
StKFB04	PGSC0003DMP400039281	ESESVSLLPPEVISEILVRLPVKSLLMMRCVSKSWLSLISTRQFIKTHLE	4-53
StKFB05	PGSC0003DMP400039629	MSKGEILPQDIIIDILSRLPAKSIGQYRCVSNQWYNFLSHPQFIKFHFT	1-49
StKFB06	PGSC0003DMP400000361	ASRLIPGLPDDIALFCLARVPRRHHVLLKCVSRKWRDLVSGEEWYSYRKK	58-107
StKFB07	PGSC0003DMP400000190	SVPVDLILPDDLLERILAYLPIASIFRASCVCKRWYEIVSSRRFLWNFSQ	38-87
StKFB08	PGSC0003DMP400022250	SPRLIPSLPDEISIQILARLPRIHHLNAKLVSPSWKGAIMSPELYRCRKK	39-88
StKFB09	PGSC0003DMP400005740	GEPLIPGLPDDVALNCLLRIPVDDHMNCRVVCKRWYSLFATKDRFFSRRK	49-98
StKFB10	PGSC0003DMP400063161	MDGLPHLPGDIVNSIFFKLPVKSLIRFKSCCKSWYGCIDDSDFIKSHLH	1-49
StKFB11	PGSC0003DMP400014559	EPTSHFYFPREIISNILSRLPVKTLLRFRCVSKQWRNLISKPDFIASHFR	35-84
StKFB12	PGSC0003DMP400002671	EDNIWAMLPEDLLNEILARVPPFMIFRLRSVCKRWNSILQDHSFLRFHSQ	91-140
StKFB13	PGSC0003DMP400001216	MWSNLPFELLANIFSYLSPDSLARAKSTCKSWHTCANNSLSWATLPW	1-47
StKFB14	PGSC0003DMP400009925	KQFFFKDLSDELLIEILIRLPSSKEATLCKSVCKRWFALISSDNFRKISL	19-68
StKFB15	PGSC0003DMP400004568	MDLLPGLPNDIALECLIRLPLHQFSKAASVCTSWKTEIKHPLFRQRRKE	1-49
StKFB16	PGSC0003DMP400004569	MEIIPTLPYDIGLECLIRVPYYNFSSVTSVSRNWKLQIELPEFWRRRRA	1-49
StKFB17	PGSC0003DMP400005140	AWATIRRLPRAASMDDRGLAFRACGDRLIVIGEPIAMGVGPSEVSSSDAL	48-97
StKFB18	PGSC0003DMP400028986	QSQLIPNLPDDIALQCLARVPRSHHPILSLVSKSWRCILSSTALYTTRSI	7-56
StKFB19	PGSC0003DMP400001524	EFSPLNRLPQDTLHQIFSHLTLREIIVSKCVCKCLNTTLSSPAFLHLIST	2-51
StKFB20	PGSC0003DMP400018760	DPKIWSRLPEDVLEHLLSFLPLKTFLKLRSTCKHFKTLLFSPPFISKSSS	22-71
StKFB21	PGSC0003DMP400017581	LTNDNSVLPIELIFFEILIRLPVKTLLKMRSVSKSWISRISTPEFVKAHL	25-74
StKFB22	PGSC0003DMP400017645	NKSMNVFLPDDILEMCLLRLPFISLVNARMVCKKWRNLTMTPRFWRMRQE	132-181
StKFB23	PGSC0003DMP400023853	ILEDEAPIHGDVLETILSHVPLVDLVPSSCVSKSWNRAVTSSLKCFNKPK	4-53
StKFB24	PGSC0003DMP400056401	DQQIWKEFPEDLFEAVVARLPVATFFRFRLVCRKWNSMLMSQSFSEQCAQ	113-162
StKFB25	PGSC0003DMP400023213	MLYLPNEIIFEILLRLPVKSIIKFKSVSKSWLSLLSSPRFINTHLN	1-46
StKFB26	PGSC0003DMP400009438	MTALIEGLPDAVAIRCLARVPFYLHPKLELVSHSWRAAIQSAELFKARQE	1-50
StKFB27	PGSC0003DMP400046057	LFSILLLLPLDSIFCFALTCKKFRSLTYSDSLWESLCRRDWGNSTIDALR	26-75
StKFB28	PGSC0003DMP400013675	DTVINCNLPKDAVERILVGLPVRSLLQFKSVCKSWYNFIKSRNFIKIYRN	9-58
StKFB29	PGSC0003DMP400028932	MDLIPGIPNEIALECLIRLPVDQFSKAASVCKKWNGEITLPEFRRRRKV	1-49
StKFB30	PGSC0003DMP400034842	KGNWVTTDSEYLTEKILSYLPIRSIIVASSVCKIWNSIITSSSFTTKISA	245-294
StKFB31	PGSC0003DMP400014971	QDADYPSLSYELESEILSRFPRWEYWKLSLVNKRCSMLLKSGEIFEIRKE	65-114
StKFB32	PGSC0003DMP400063862	MPNDITFNILLKLNVKSLLRFKCVCKSWCSLIEDPQFIKQHYD	1-43
StKFB33	PGSC0003DMP400032228	DETADCSLTGDVIYEILLRLPVKSLLRFRSVSKSWYCYISSRDFIQMHRR	3-52
StKFB34	PGSC0003DMP400013056	LVFPFDELNQDLLERVLSWLPTSTFLRLSSVSKRWKSAANSPVFHHACSE	17-66
StKFB35	PGSC0003DMP400032959	YESLILGLPDDIAQICLSHVQPSTLYSVCQSWRRLVYSPSFPPFLSIYSL	32-81
StKFB36	PGSC0003DMP400033574	MSVLIEGLPDAVALRCLARVPFYLHPKLELVSHSWQAAIRSGELFKARRE	1-50
StKFB37	PGSC0003DMP400054724	NPTIIPGLPNDLAAVILVFVPYSHHSRLKSICKSWKQFFSSKTIISLRQK	20-69
StKFB38	PGSC0003DMP400068902	MPNDIILNILLRLPIKSLLRFKCVCKSWRSLIEDPQFIKHHYD	1-43
StKFB39	PGSC0003DMP400041016	FTELVPGLPEDIALECLTRLHYSTHGVASRVCRRWCRILQSKAFYYHRKQ	6-55
StKFB40	PGSC0003DMP400014200	GRRCKLFVCEEIIINILNRLPLKSLEKFKCISKNWRKYIAEIYRRRFQWP	4-53
StKFB41	PGSC0003DMP400014281	LRQCNLFIHEEIIINILNRLPLKSLARFKCISYNWQKCIAEIYRCRLGFP	4-53
StKFB42	PGSC0003DMP400047693	TGTTIAELPDDLLLECLSRVTHSSLPSLPLVCCRWSLLLDSPTFHLLRHR	27-76
StKFB43	PGSC0003DMP400057355	NPRNNYSVPHDIIIDILTQLPVKSLIRFKGVCKSWYSLIKDDNFIKQHYD	8-57
StKFB44	PGSC0003DMP400048465	MDSTQNVPHDIIIDILAQLPVKALIRFKGVCRSWYSLIKDNKFIKQHYD	1-49

## Sheet: Table S3
Table S3 The sequences and positions information of Kelch motifs in 44 StKFB members
Protein name	Protein sequence number in Spud DB Potato Genomics Resources	Domain	Sequence	Location
StKFB01	PGSC0003DMP400034658	kelch_2	PRLDHVAVTMPCGRIIIFGGSIAGLHSPSQLFLLDPSEEKPLWRTLNVPG	537-586
		kelch_3	GSKLVVSGGCTDAGVLLSDTYLLDLANDKPTWREIPTTWAPPSRLGHSLSAY	429-480
		kelch_3	SWLVVFGGCGREGLLNDVFVLDLDAKQPTWKEVSGGTPPLPRSWHSSCT	378-426
		kelch_4	SRCNFSACAAGNRLVLFGGEGVNMQPMDDTFVLNLDAANPEWRRVSVKSSPP	314-365
StKFB02	PGSC0003DMP400055280	kelch_1	KRHFFGSCVINNCLYVAGGECEGIQRTLRSAEVYDPNRNRWTFITDMSTAMV	214-266
		kelch_6	ALGFGCAVLSGCHLYLFGGKDPIKGSMRRVIFYSARTNKWHRAPDML	167-213
StKFB03	PGSC0003DMP400023231	kelch_1	ALGFGCAVLSGCHLYLFGGKDPIKGSMRRVIFYNARTNRWHRAPDMLRKR	167-216
		kelch_1	EAYNPDTNAWSPVNN	290-305
		kelch_6	RHFFGSCVINNCLYVAGGECEGIQRTLRSAEVYDPNRKRWS	216-256
StKFB04	PGSC0003DMP400039281	kelch_6	SHSEYGFQNEFRVYSLRTNSWKMIQEYP	177-204
StKFB05	PGSC0003DMP400039629	kelch_4	VDVYSVRMGLWRRLESLPY	173-191
StKFB06	PGSC0003DMP400000361	kelch_1	RRKGVGFEVLGKKLFLFGGCGWIEDATNEVYCYDAAMNKWNQATSL	152-197
		kelch_1	PRCYSVSEVLDEKIYAIGGIGPNSNNLPSWETYNTETTSWTL	200-241
		kelch_1	IVLGGKIYIRGGSSPLSSLVSAFVYERSSNTWQPAAS	254-291
StKFB07	PGSC0003DMP400000190	kelch_2	LMNLKEKLVMVGGIGKPDRPDIIKGIGIWVLKGTEWQEISRMP	290-332
StKFB08	PGSC0003DMP400022250	kelch_1	PFCGCAIGAVDGCLYALGGFFRAAAMRSVWRYDPIVNAWNEVSPMS	171-216
		kelch_1	ARAYCKTGVLNGKLYVVGGVTRDRGGLTPLQSAEVFNPHTGIWSEIPSMP	218-267
		kelch_1	EVYDPETNAWIDMP	315-328
StKFB09	PGSC0003DMP400005740	kelch_1	HDGVLYVCGGVASDVDCPLNLVVKYEVRRNRWTVMKKM	155-192
		kelch_1	ARSFFASGVIDGMIYVAGGNSTHLFELDSAEVLDPNKGIWCPVASMG	195-241
		kelch_6	IQWKVFDLKNSSWHTIPAMP	119-138
		kelch_6	SAVLNGKLLVTEGWFWPFYVVPRGQIYDPQTGNWEN	249-284
		kelch_6	KLKVYDPETDSWDTVEGLPL	314-333
StKFB10	PGSC0003DMP400063161	kelch_1	NKYFNVVEVYSVKNQCWRA	180-198
StKFB11	PGSC0003DMP400014559	kelch_1	VPNHVEMYSSKSGKWKKLK	209-227
StKFB12	PGSC0003DMP400002671	kelch_6	WAFWLVGSSGGLVCFSGLDVLTFKTLVCNPLTQTWRTLPSMHY	181-223
StKFB13	PGSC0003DMP400001216	kelch_1	QVYVAGGMSEASSVGGGASYEPSLEVYDSVHENWKTIGSMP	146-186
StKFB14	PGSC0003DMP400009925	kelch_6	SCGDLIYCSGGTSDRIDYYIVNVLTKQWFLLPRTP	136-170
StKFB15	PGSC0003DMP400004568	kelch_1	MFCRVVGVGSDVMVIGGCDPVNWRVMDSVFIYNFVSGSWRRGTDMP	109-154
		kelch_1	RLFFGCASDSERFVVVAGGHNDEKNALRSALLYDVAEDEWITLPEMA	158-204
		kelch_1	CKCAFHRGEFHVIGGYPTHAQGQFHRSAEVFNSDTSRQWR	210-249
		kelch_6	YGITSLSSTQFYRLTLYDPERGCWYDLPPIPELI	71-104
StKFB16	PGSC0003DMP400004569	kelch_1	RRGADMPGCRRSFFGCASDSERTVYVAGGHDEEKNALKSAMAYDVARD	147-203
			MWVPMPDMA
		kelch_2	ERDECKCTFFQDKFHVIGGYDTSMQGQFGTSAESFDPSTWQWDQVNE	205-251
		kelch_4	LRSVAFVTAWRGKILMTGSMGFNEPHNTYVLDLQSYKWTKMDTPAN	297-342
		kelch_6	LPMFCQLVGVGLNLVVMGGWNPLTWEPSNAVFVFSFVSATWRRGADMPGCRR	106-157
StKFB17	PGSC0003DMP400005140	kelch_6	DQDALCITVLSWVADHEIFANRDRMASV	106-133
StKFB18	PGSC0003DMP400028986	kelch_1	IGPAFAVLGSRIYVIGGSIGEIPSNNVWVFDCRLNCWEMGPRMR	105-148
		kelch_1	GREFAAAGVVNGKIYVMGGCVVDNWARSMNWAEVFDPMTGLWTALPSPI	150-198
StKFB19	PGSC0003DMP400001524	kelch_2	LLALRPSHRTHTHTHNNSSSHCALHVFDTMLNYWFRFPL	58-96
		kelch_6	KNDKVLMIGGLKSSYSLHSTCSTILILRLDMESLEWEEAGRMP	263-305
StKFB20	PGSC0003DMP400018760	kelch_3	DKKMFLVSGNGSNGISRSMKLWELNGDSKIWVEVENVPELICRKFLSVCYH	267-317
StKFB21	PGSC0003DMP400017581	kelch_6	VASKPSYLIADISVYSLRNNSWKTIQEFPIISL	203-236
StKFB22	PGSC0003DMP400017645	kelch_1	GRFLFSVAGIHDDVYVAGGCSSLANFGKVDKSSFKTHKSVLVFSPLMRTWRKAAPMK	224-280
		kelch_1	LIAVGGLGCWDEPLDSGEIYDSMSNKWTEIQRLP	372-405
		kelch_1	FGVVKDGCCSAEIHAFDVSFNQWHKMNS	192-219
StKFB23	PGSC0003DMP400023853	kelch_2	RSPYDISVHGYDPRSNVWVEISQPS	64-88
		kelch_3	TGDKLVVAEKFTGVTYCFDPKTKNWSGPYELRPDPRIFHSII	194-235
		kelch_6	WRTDPIVGYVGGSIVIAGGTCDFEDDPLAVEIYNNETNTWETCESMPAIL	131-180
StKFB24	PGSC0003DMP400056401	kelch_1	FEVYDSRNNSWARPGTM	275-291
StKFB25	PGSC0003DMP400023213	kelch_3	NIGYNEVKVYSLKTNSWKRI	168-187
		kelch_6	SCDGLICFSVENSLILWNPSTRKWKKIP	104-131
StKFB26	PGSC0003DMP400009438	Kelch_1	HFARFSVVSTAGKLFVLGGGSDAVDPLTGDQDGIFATDKVWSYDPATRAWNPRASML	91-147
		Kelch_1	PRAMFACCVLDGKIVAAGGFTNRRKSICNAEIYDPETDVWVQLPDLH	149-195
		Kelch_1	RRIGYAMIGLGDDIYIVGGVNGPDYWNCSVKVLSDVDVLTLGSERPAWRKVAPLTRC	277-333
StKFB27	PGSC0003DMP400046057	kelch_3	GGRLLIYGGEDSYRHRKNDFWVLDISSVTSIMQSGSPPSPDRSMTKLWRRLKSK	358-426
			GDNPCGRSFHRACVD
		kelch_4	PRASHSLNFVSGCLVLFGGGCEGGRHLDDTWVAYAGNDFKRILEWNKIESGVPS	121-174
		kelch_4	RFGHSCVVIGDYLVLFGGINDHGARQNDTWI	176-206
		kelch_4	RGAHAACSMDKRRMLIHGGIGLSGLRLGDTWVLELSENLHLGVWQEIVTHPSPPS	234-288
		kelch_4	RSGHTLTPVGGNQTILFGGRGLGYEVLNDVWLFDTSDGHWRWVQLLFDLQNIPQGL	289-344
		kelch_5	PCGRSFHRACVDPSGRNLYIFGGMVDGLLNPAESSV	415-450
StKFB28	PGSC0003DMP400013675	kelch_6	FQTRSDDESTKMAWVYTLSSGSWKTVPFSLLSLTVAW	181-217
StKFB29	PGSC0003DMP400028932	kelch_1	RFCRIVGVGSDLVVIGGCDPDTWRVMDCVFVYNFISGSWRRGADMP	109-154
		kelch_1	RSFFGCASDSNRMIVVAGGHDDEKNAMKSALSYDVVKDEWITLPDMV	158-204
StKFB30	PGSC0003DMP400034842	kelch_2	LLRDKFYYVFGIYSCFITCFNLDEHLWSEVQ	445-475
StKFB31	PGSC0003DMP400014971	kelch_1	VIWRFELATNCWYKGPSMV	179-197
		kelch_1	PRCLFASATCGTSAFVAGGVGIMANSEVYDTAEKYNPDSRSWDPLPRMK	199-247
		kelch_1	KRKLCSGCYMDKKFYVIGGRNENGELTCGEFFDEGKNKWELIPDML	249-294
StKFB32	PGSC0003DMP400063862	kelch_3	VSSIDDYKIVRVGGKDNSNGHFEIDLFSTRDNSWKLIG	154-191
StKFB33	PGSC0003DMP400032228	kelch_3	NPKVWVYSLNSDSWEEIEA	192-210
StKFB34	PGSC0003DMP400013056	kelch_2	CGGELLAVVLSEFLETASLRIWKFDENEWAWNQVLAMP	307-344
StKFB35	PGSC0003DMP400032959	kelch_6	RHLPIQSVSVSGNFILLAATTDPLLPALSRPLVFNPLTRKWTSGPRFKTPR	128-178
StKFB36	PGSC0003DMP400033574	kelch_1	HLAHFGVVSTAGKLFVLGGGSDAVDPLTGDQDGSFATDEVWSYDPVTREWSLCASMI	91-147
		kelch_1	PRAMFSCCVFDGKIVVAGGFTNCRKSICKAEIYDPEKNVWDPIPDLH	149-195
		kelch_1	RRIGFAMIGLGDDIYIVGGVIGPERWNWDIKLLSDVDVLTLGNERQVWRQVAPMT	277-331
StKFB37	PGSC0003DMP400054724	kelch_1	GLCNFTSICIGSHLYVLGGSLFDTRSYPLDYPCPSSSAFRFDFGTSSWETLAPMI	116-170
		kelch_1	FACAAAPNLDKILVAGGGSRHTMFGAAGSRMSSVEMYDIGKDEWVALDGLP	176-226
		kelch_6	CIFPQDPLIASPYLFDPRNLAWSPLPPMPCNP	81-112
		kelch_6	GFFVGNGEEREFWVMGGYGESRTVSGVFPVDQYYRDVLVMEMKNGGKWRELG	234-292
			DMWEEGE
StKFB38	PGSC0003DMP400068902	kelch_6	YGFGYVSSIDDYKIVRVGGKDNSHGHFEIELFSTKSNAWKLLGKFPPNS	149-197
StKFB39	PGSC0003DMP400041016	kelch_1	FCQIATTEGKLIVMGGWNPASWNPIKDVFVYDFMTRRWNQCKDMP	111-155
		kelch_1	ARSFFAMGAAGGKVFIAGGHDESKNALSSAWVFDISSNEWTELPRMS	157-203
StKFB40	PGSC0003DMP400014200	kelch_6	IGEKVYIVASSNGFLLCNKLRSRHRVYYVYNPATR	93-127
StKFB41	PGSC0003DMP400014281	kelch_6	LDKSIDFIGERVYIVASSNGFVLCNRLRSRHRVYYVYNPATRQR	86-129
StKFB42	PGSC0003DMP400047693	kelch_1	PRKKFAAAVVGGKIYVAGGCARSAAVEEYDPTSNTWSVVAKAP	168-210
StKFB43	PGSC0003DMP400057355	kelch_2	MDIDIFSTKSNKWKTVGIFPP	175-195
		kelch_4	EIHVVGEKLCLIGSLMSNHKIHEFWLYMMKTNSWNKI	248-284
StKFB44	PGSC0003DMP400048465	kelch_6	ILYSVGEKLCLISSSGDNNEVREIWLYMMTTNSWSKILTIPLT	255-297

## Sheet: Table S4
Table S4 The 20 conserved motifs in StKFB proteins identified by MEME software and motifs annotation analysis by InterProScan
Motif	Width (aa)	Motif Sequence	Domain matches to this protein	Members harbored motif	Total number of StKFBs	websuit
1	21	ILSRLPVKSLLRFKSVCKSWY	F-box domain	StKFB01,02,03,04,05,06,07,09,10,11,12,13,14,15,16,19,20,21,22,23,24,25,27,28,29,30,32,33,34,37,38,39,42,41,40,43,44	37	https://www.ebi.ac.uk/interpro/result/InterProScan/iprscan5-R20220321-051523-0933-81435461-p1m/
2	21	VEVYDPXTNXWXTLPDMPXXR	Kelch repeat type 1	StKFB02,03,08,09,12,13,14,15,16,17,18,22,23,26,29,30,31,34,35,36,37,39,42	23	https://www.ebi.ac.uk/interpro/result/InterProScan/iprscan5-R20220321-052143-0173-53442155-p2m/
3	15	FAXAVXGGKLYVAGG	Kelch repeat type 1	StKFB01,02,03,06,08,09,13,15,16,17,18,19,22,23,26,27,29,31,35,36,37,42	23	https://www.ebi.ac.uk/interpro/result/InterProScan/iprscan5-R20220321-052910-0475-52375106-p2m/
4	196	NGIILIVFPYDFIILSNPAIGELRKIPSPIPKIKKLERKQFPAIYGFGYVSSIDDYKIVRVGGKDNSHGHFEIDLFSTKDNAWKLIGKFPPNNFFFEGDIVSIDGIVYMIEMADLSENINESTILSFCLEKEQFEDVLFPDQILKFQDPILHVLEENICLTRMHDLARRDFEVWHMIKDGSMNNIWSKILTIPSMH	F-box associated interaction domain	StKFB32,38,44	3	https://www.ebi.ac.uk/interpro/result/InterProScan/iprscan5-R20220321-053541-0202-9657099-p1m/
5	113	ALDCRDGCKLRVYDEASDSWIRFIDSKLHLGSSRALEAAALVPLNGKLCIIRNNMSISIIDVLSPDKQVETNPHLWENIAGKGHFRTLFTNLWSSIAGRAGLKSHIVHCQVLQ	Kelch repeat F-box protein SAGL1-like	StKFB02,03	2	https://www.ebi.ac.uk/interpro/result/InterProScan/iprscan5-R20220321-060703-0238-6772583-p1m/
6	15	VXVYDLKSGSWRRVX	NA	StKFB01,04,05,06,07,08,10,11,12,13,14,15,16,18,20,21,22,24,25,26,27,28,29,30,31,33,34,36,37,39,42,43	32	https://www.ebi.ac.uk/interpro/result/InterProScan/iprscan5-R20220321-062313-0137-46422905-p2m/
7	21	SLISDPQFIKQHYDFSKNCQK	NA	StKFB04,05,10,11,14,21,25,28,32,38,43,44,	12	https://www.ebi.ac.uk/interpro/result/InterProScan/iprscan5-R20220321-063303-0942-50612215-p2m/
8	11	LIPGLPDDIAL	NA	StKFB02,03,06,08,09,15,16,18,26,29,35,36,37,39,42	15	https://www.ebi.ac.uk/interpro/result/InterProScan/iprscan5-R20220321-063859-0883-77535952-p1m/
9	15	LILWNPATRKYKKLP	NA	StKFB04,05,07,10,11,13,19,21,24,25,28,33,34,35,40,41,43	17	https://www.ebi.ac.uk/interpro/result/InterProScan/iprscan5-R20220321-064946-0194-70465641-p2m/
10	80	NSACSGVVFGGKVHVLHKGLSTIQVLENFKQGWIAHEYGWLQGPMAVVREELYVLSHWFIYKQEGELRKMIVSASDFRRR	F-box/Kelch-repeat protein SKIP4	StKFB26,36	2	https://www.ebi.ac.uk/interpro/result/InterProScan/iprscan5-R20220321-065457-0402-83131942-p1m/
11	57	VQNIVFHPAFPDILYLQIKDKVISYDVKTRKTELVYDFGEAGRKTKCYKLFSYEWPQ	subfamily not named	StKFB40,41	2	https://www.ebi.ac.uk/interpro/result/InterProScan/iprscan5-R20220321-072031-0973-61580885-p1m/
12	41	RCLARVPFYLHPKLELVSHSWRAAIKSGELFKARKEVNSSE	F-box/Kelch-repeat protein SKIP4	StKFB08,18,26,31,36	5	https://www.ebi.ac.uk/interpro/result/InterProScan/iprscan5-R20220321-072751-0616-91136795-p2m/
13	56	MDQTIERSPNAHRGFRVQAPLVDSVSCYCKVDSGFKTVAGARKFVAGSKICIQPDI	Kelch repeat F-box protein SAGL1-like	StKFB02,03	2	https://www.ebi.ac.uk/interpro/result/InterProScan/iprscan5-R20220321-073730-0186-52791262-p1m/
14	24	IDVWVMKEYGLAESWTKFASIPYF	NA	StKFB04,05,21,25	4	https://www.ebi.ac.uk/interpro/result/InterProScan/iprscan5-R20220321-074606-0043-248910-p1m/
15	80	DPYIGFTCKVDEDHGIVSFTIVRYVIREHYQSSITIESFSSEINVWIANKLIHDLLHALQPSLDENSLSSACVIDGIFCW	F-box protein interaction domain protein-related	StKFB40,41	2	https://www.ebi.ac.uk/interpro/result/InterProScan/iprscan5-R20220321-075145-0411-6339375-p1m/
16	22	TCPHTCIEGDDGKLYMCRDGDV	NA	StKFB15,16,29	3	https://www.ebi.ac.uk/interpro/result/InterProScan/iprscan5-R20220321-081123-0264-62336312-p2m/
17	21	CSSYCAYGFGYDECQDDYKVV	NA	StKFB04,05,10,21,25,28	6	https://www.ebi.ac.uk/interpro/result/InterProScan/iprscan5-R20220321-081554-0481-69397581-p1m/
18	11	FVGSCNGLLCF	NA	StKFB04,05,07,10,11,12,13,14,19,20,21,24,25,28,33,34,35,40,41,43	20	https://www.ebi.ac.uk/interpro/result/InterProScan/iprscan5-R20220321-082129-0953-78357304-p2m/
19	19	FYRRRKELGFTEPWFYLVQ	NA	StKFB02,03,06,09,15,16,22,29,34,39	10	https://www.ebi.ac.uk/interpro/result/InterProScan/iprscan5-R20220321-082528-0741-41073071-p1m/
20	26	KIWELDEESLEWEEVGRMPPAICREF	NA	StKFB07,12,29,20,22,23,24,30,34	9	https://www.ebi.ac.uk/interpro/result/InterProScan/iprscan5-R20220321-082528-0741-41073071-p1m/

## Sheet: Table S5
Table S5 The orthologous KFB genes identified by comparison between potato and other plants
Potato				Arabidopsis						Pepper						Tomato						Upland cotton						Rice
Gene name	Chromosome location	Gene ID	Chromosome location	Gene ID	Ka	Ks	Ka/Ks	Identity (%)	Chromosome location	Gene ID	Ka	Ks	Ka/Ks	Identity (%)	Chromosome location	Gene ID	Ka	Ks	Ka/Ks	Identity (%)	Chromosome location	Gene ID	Ka	Ks	Ka/Ks	Identity (%)	Chromosome location	Gene ID	Ka	Ks	Ka/Ks	Identity (%)
StKFB01	chr1	PGSC0003DMG400019971							chr1	PHT73947	0.02944	0.265552	0.110862	86.36	chr1	Solyc01g005300.3.1	0.016704	0.071321	0.234211	89.34	chr1	Gh_A01G1212	0.121764	1.23816	0.098343	75.97
																					chr1	Gh_A12G1407	0.137275	1.4789	0.092822	73.62
																					chr1	Gh_D01G1375	0.117298	1.2284	0.095488	68.97
StKFB02	chr1	PGSC0003DMG400032138	chr1	AT1G55270.1	0.417238	2.15244	0.193844	69.94	chr1	PHT93792	0.061734	0.418732	0.14743	92.92	chr1	Solyc01g005970.3.1	0.013721	0.092567	0.148227	95.89	chr1	Gh_A13G1841	0.128411	1.31458	0.097682	75.4
																					chr1	Gh_D13G2227	0.131408	1.29417	0.101538	75.4
StKFB05	chr1	PGSC0003DMG400022858	chr1	AT3G06240.1	0.640004	2.33169	0.274481	38.03	chr1	PHT95021	0.260431	0.448417	0.58078	61.39
StKFB06	chr1	PGSC0003DMG400000165	chr1	AT3G61350.1	0.412318	2.07431	0.198774	52.39	chr1	PHT74505	0.045753	0.185819	0.246224	88.75	chr1	Solyc01g094520.3.1	0.016519	0.067482	0.24479	97.25	chr1	Gh_A12G0979	0.291517	1.48978	0.195678	49.17
																					chr1	Gh_D12G1095	0.285329	1.49192	0.191249	60.83
StKFB07	chr1	PGSC0003DMG400000081	chr1	AT3G61590.4	0.231032	2.81814	0.08198	60	chr1	PHT74596	0.045506	0.220243	0.206616	92.28							chr1	Gh_A08G1127	0.115479	1.78927	0.06454	71.54	chr1	Os01g47050.1	0.303697	NaN	NaN	59.58
																					chr1	Gh_A11G0844	0.123789	2.73636	0.045238	74.3
																					chr1	Gh_D11G0986	0.126974	2.65401	0.047842	74.14
StKFB08	chr1	PGSC0003DMG400012568	chr1	AT1G22040.1	0.317169	1.97711	0.160421	64.02							chr1	Solyc01g104980.3.1	0.024753	0.094072	0.26313	95.73	chr1	Gh_A13G0580	0.22243	1.322	0.168252	68.61
																					chr1	Gh_A12G0119	0.239221	1.13541	0.210691	60.69
																					chr1	Gh_D02G1990	0.217199	1.12021	0.193891	71.62
StKFB11	chr2	PGSC0003DMG400008302							chr2	PHT90045	0.251681	0.549509	0.458011	68.02	chr2	Solyc02g070600.2.1	0.042054	0.118864	0.353795	92.12
StKFB12	chr2	PGSC0003DMG400001472							chr2	PHT91661	0.015875	0.196202	0.080911	94.91							chr2	Gh_A11G1480	0.106038	3.09563	0.034254	75.63
																					chr2	Gh_D11G1636	0.101475	4.87597	0.020811	75.55
StKFB13	chr3	PGSC0003DMG400000606							chr3	PHT88398	0.079285	0.391846	0.202337	74.2							chr3	Gh_D05G1199	0.283603	2.01248	0.140922	61.73
StKFB16	chr3	PGSC0003DMG400002562							chr3	PHT79419	0.380123	2.54574	0.149317	59.37							chr3	Gh_A10G0705	0.408392	2.22389	0.183639	58.8	chr3	Os02g10850.1	0.998203	NaN	NaN	29.55
									chr3	PHT88782	0.078599	0.49514	0.158741	85.77							chr3	Gh_D10G0680	0.30827	1.89564	0.16262	64.98
StKFB17	chr4	PGSC0003DMG400002840							chr4	PHT81420	0.322037	0.449664	0.716174	22.06
StKFB18	chr4	PGSC0003DMG400016578	chr4	AT4G39550.1	0.610018	3.68097	0.165722	40.81							chr4	Solyc04g051870.2.1	0.072012	0.2127	0.33856	85.29
				AT2G21950.1	0.363791	1.55092	0.234565	59.29
StKFB19	chr4	PGSC0003DMG400000797							chr4	PHT83950	0.042559	0.413232	0.10299	88.25
StKFB20	chr4	PGSC0003DMG400010617	chr4	AT5G43190.1	0.383168	1.67463	0.228808	55.23	chr4	PHT84535	0.072198	0.458433	0.157489	83.68	chr4	Solyc04g077835.1.1	0.247013	0.360496	0.685204	38.71	chr4	Gh_A05G1823	0.285136	NaN	NaN	61.46
																					chr4	Gh_D06G0193	0.314245	1.69041	0.185899	62.35
StKFB21	chr4	PGSC0003DMG400009957							chr4	PHT84998	0.239642	0.44084	0.543603	58.16	chr4	Solyc04g081980.2.1	0.062186	0.152206	0.408563	32.15
StKFB22	chr4	PGSC0003DMG400009989	chr4	AT5G42350.1	0.279689	2.72557	0.102617	55.4	chr4	PHT85056	0.02913	0.156202	0.186488	94.48	chr4	Solyc04g082580.3.1	0.012679	0.085217	0.148784	96.58	chr4	Gh_A01G0831	0.190911	1.77112	0.107791	71.43
																					chr4	Gh_D01G0859	0.182004	1.9844	0.091717	71.77
StKFB23	chr5	PGSC0003DMG400013488							chr5	PHT68139	0.083066	0.683276	0.121569	83.51							chr5	Gh_A03G1201	0.418674	2.28243	0.183434	57.14
																					chr5	Gh_D05G3028	0.366588	2.60684	0.140626	38.77
StKFB24	chr5	PGSC0003DMG400034305													chr5	Solyc05g015520.3.1	0.01653	0.095936	0.172299	96.65	chr5	Gh_A03G1090	0.213792	1.40189	0.152503	69.7
																					chr5	Gh_A01G1280	0.151727	1.33105	0.113991	73.79
																					chr5	Gh_D02G1512	0.222078	1.45514	0.152615	54.19
StKFB25	chr5	PGSC0003DMG400013111							chr5	PHT85382	0.617032	1.11565	0.553068	49.8
									chr5	PHT82298	0.146334	0.435017	0.336388	51,49
StKFB26	chr6	PGSC0003DMP400009438							chr6	PHT77715	0.03495	0.19524	0.179012	93.35							chr6	Gh_A11G1141	0.197502	1.10111	0.179367	73.12
StKFB27	chr6	PGSC0003DMG400026513							chr6	PHT79206	0.051961	0.259457	0.200268	89.27	chr6	Solyc06g063295.1.1	0.014316	0.074789	0.191413	97
StKFB29	chr6	PGSC0003DMG400016540	chr6	AT1G80440.1	0.455586	NaN	NaN	48.65	chr6	PHT79419	0.099647	0.341774	0.291557	82.5							chr6	Gh_A10G0705	0.447873	2.2027	0.203329	51,75
	chr6		chr6	AT1G15670.1	0.460809	2.08301	0.221222	54.07	chr6	PHT88782	0.373548	2.16651	0.172419	53.52							chr6	Gh_D10G0680	0.391875	2.30534	0.169985	53.12
StKFB30	chr6	PGSC0003DMG400020089	chr6	AT3G24750.2	0.705322	3.19648	0.220656	16.86	chr6	PHT80392	0.170214	0.544774	0.312449	53.96	chr6	Solyc09g061730.2.1	0.409194	1.25569	0.325872	15.07	chr6	Gh_A11G1253	0.471216	NaN	NaN	19.83
																					chr6	Gh_D11G1404	0.496178	NaN	NaN	20.77
StKFB31	chr7	PGSC0003DMG400008524													chr7	Solyc07g009410.3.1	0.07227	0.166169	0.434918	66.67
StKFB35	chr8	PGSC0003DMG400018922	chr8	AT1G31350.2	0.408068	1.81952	0.224272	52.04
StKFB36	chr9	PGSC0003DMG400019326	chr9	AT3G63220.3	0.201125	NaN	NaN	66.29													chr9	Gh_A08G0599	0.150845	1.49605	0.100829	74.08
																					chr9	Gh_A11G1141	0.14602	1.39046	0.105016	74.86
																					chr9	Gh_D11G1292	0.145764	1.46658	0.099391	74.66
StKFB37	chr9	PGSC0003DMG400031428							chr9	PHT86716	0.075276	0.391135	0.192456	84.83	chr9	Solyc09g066210.3.1	0.017084	0.086193	0.198207	95.86	chr9	Gh_A08G0559	0.247361	2.25938	0.109482	66.04
																					chr9	Gh_D08G0653	0.243444	2.32609	0.104658	65.72
StKFB38	chr9	PGSC0003DMG400046798	chr9	AT3G23880.1	0.889885	1.88689	0.471613	34.47	chr9	PHT85412	0.322909	0.75235	0.429201	22.78
StKFB39	chr10	PGSC0003DMG400023703							chr10	PHT71342	0.088435	0.722262	0.122442	82.9							chr10	Gh_A09G1221	0.255932	2.21478	0.115556	63.98
																					chr10	Gh_D09G1224	0.279357	2.32709	0.120046	61.11
StKFB41	chr11	PGSC0003DMG400008116							chr11	PHT69178	0.204319	0.29282	0.697762	46.63	chr11	Solyc11g069120.1.1	0.307816	0.548255	0.561447	64.27
StKFB42	chr11	PGSC0003DMG400027417							chr11	PHT68924	0.139437	0.829832	0.16803	54.33	chr11	Solyc11g072080.1.1	0.061812	0.203124	0.30431	81.03

## Sheet: Table S6
Table S6 Expression profiles of 44 StKFB genes in different potato tissues, in potato plants with different treatments and in tubers with different colors
		Different Tissues													Different Treatments											Potato tubers with different colors
Gene ID	Gene ID	Leaves	Roots	Shoots	Tubers	Sepals	Stamens	Stolon	Whole Flowers	Petioles	Petals	Carpels	Mature Whole Fruits	Immature Whole Fruits	Control (NaCl, Mannitol)	NaCl (150mM)	Mannitol (260uM)	Control (35℃)	Heat (35℃)	Control(P. infestans)	P. infestans	Control (IAA，GA3，ABA)	ABA (50uM)	IAA (10uM)	GA3 (50uM)	Jin-16_1	Jin-16_2	Jin-16_3	Red Rose-2_1	Red Rose-2_2	Red Rose-2_3	Xisen-8_1	Xisen-8_2	Xisen-8_3
StKFB01	PGSC0003DMG400019971	96.063	31.139	44.081	10.529	9.036	23.82	8.487	84.311	104.478	28.409	5.758	14.084	8.073	32.138	30.927	34.385	48.717	6.905	33.008	38.8458	27.769	35.451	30.488	37.44	59.447	58.13	59.651	62.514	67.168	61.203	62.107	66.506	76.881
StKFB02	PGSC0003DMG400032138	2.378	5.815	5.295	4.315	5.724	3.38	6.253	5.822	2.888	3.783	4.09	7.972	4.836	3.813	6.825	4.38	5.683	8.34	3.757	2.98062	5.30095	2.906	5.37	5.476	6.757	6.629	5.876	7.176	9.048	6.94	6.05	6.339	7.852
StKFB03	PGSC0003DMG400013119	2.758	2.872	4.453	0.576	3.115	1.43	1.547	2.616	2.149	2.69	2.459	3.058	3.67	2.923	4.234	3.275	3.374	2.874	1.73	1.62503	3.98113	2.597	4.084	4.289	1.007	0.726	0.854	1.646	1.623	1.117	1.367	1.244	1.725
StKFB04	PGSC0003DMG400022664	1.183	0.984	1.602	0.232	0.918	0.192	1.505	1.066	0.819	1.13	1.142	0.676	0.765	1.1	2.127	1.738	1.201	0.623	1.153	1.10561	0.999642	0.807	1.404	1.195	1.565	1.498	1.419	0.639	0.665	0.654	1.085	1.392	1.325
StKFB05	PGSC0003DMG400022858	0.851	2.504	2.149	1.217	0.936	0.484	1.966	1.035	0.708	0.823	0.888	2.829	1.115	0.846	1.055	0.971	2.375	1.642	1.085	0.939773	0.878597	0.653	0.584	0.929	4.704	4.89	5.035	6.279	5.314	6.081	5.369	6.637	6.846
StKFB06	PGSC0003DMG400000165	3.651	2.294	4.143	3.356	5.771	5.73	6.038	4.756	4.46	5.634	4.555	5.273	6.108	7.475	4.371	3.163	7.361	5.607	5.408	5.75279	5.5957	5.415	6.014	6.206	3.78	4.373	3.868	3.809	3.545	4.195	4.479	4.885	4.379
StKFB07	PGSC0003DMG400000081	9.102	31.594	29.06	78.429	10.904	10.719	17.885	7.908	10.365	4.741	10.818	2.76	7.387	21.21	32.878	26.928	59.491	15.254	10.391	8.39978	38.389	25.527	34.923	29.745	40.38	40.979	35.387	22.903	41.397	22.846	23.111	23.572	19.087
StKFB08	PGSC0003DMG400012568	9.09	31.763	23.508	38.387	44.03	77.213	26.135	33.378	7.984	26.457	26.085	77.272	27.046	9.374	17.626	15.9+Q13:BC1857	50.349	43.754	27.204	23.0199	17.2291	21.401	19.632	20.991	36.687	38.112	34.972	49.384	55.281	45.758	46.735	52.95	51.214
StKFB09	PGSC0003DMG400003174	5.129	6.839	9.997	9.404	16.19	7.745	7.79	9.913	6.063	9.346	11.357	13.147	8.626	4.045	7.6	5.42	11.898	12	9.473	7.24525	7.8339	7.526	7.144	8.348	10.503	8.586	8.597	9.442	9.85	9.509	8.857	9.563	12.497
StKFB10	PGSC0003DMG400041057	0	0	0	0	0	0	0	0.12	0	0	0	0	0	0	0	0	0	0	0	0	0	0	0	0	0	0	0	0	0	0	0	0	0
StKFB11	PGSC0003DMG400008302	0	0.076	0.555	0	0	0.062	0.503	0.062	0.074	0	0.295	0	0.182	0.37	0.366	0.562	0.069	0.144	0.058	0.044666	0.23077	0.29	0.259	0.064	0.11	0.098	0.133	0	0	0	0	0	0
StKFB12	PGSC0003DMG400001472	3.078	6.445	7.21	5.234	9.394	10.377	4.846	9.813	2.687	10.977	9.389	5.965	6.438	3.528	5.714	5.748	6.731	7.579	7.671	6.07238	6.86515	4.654	5.304	5.627	8.332	8.446	6.965	7.305	7.106	6.797	7.409	7.554	7.677
StKFB13	PGSC0003DMG400000606	0.171	1.947	4.603	0.482	2.858	12.546	2.02	1.087	0.414	2.749	0.356	16.467	1.46	6.842	4.932	8.46	1.058	12.007	5.656	4.44778	5.00366	7.908	5.724	5.17	0.708	0.96	0.798	1.139	0.858	0.568	0.504	0.438	0.89
StKFB14	PGSC0003DMG400005638	1.719	3.738	2.414	2.76	5.285	4.37	2.561	3.807	0.519	2.15	9.659	7.176	4.585	1.567	3.207	1.21	2.063	10.812	3.602	2.69406	2.59099	1.475	2.691	3.278	7.315	7.478	5.272	8.083	5.973	6.025	4.89	4.226	5.794
StKFB15	PGSC0003DMG400002561	0.107	0.4	0.14	2.885	0.168	0.468	5.062	0.279	0.555	0.172	0.223	0.412	4.472	1.565	0.993	2.385	1.203	4.231	0.044	0.168539	1.10297	0.219	2.494	3.061	4.549	4.105	3.373	3.115	1.738	2.055	0.964	1.872	1.814
StKFB16	PGSC0003DMG400002562	13.619	2.602	22.075	1.986	4.293	11.133	6.418	8.994	10.251	2.016	6.159	2.68	28.54	24.791	19.015	21.159	4.217	22.997	2.571	4.90926	21.8161	16.841	24.801	24.009	1.219	1.377	1.007	0.905	0.92	1.142	1.236	1.517	1.537
StKFB17	PGSC0003DMG400002840	0.265	0.36	0.705	0	0.312	0.174	0.02	0.144	0	0.053	0	0.031	0.091	0.398	0.785	1.492	0.469	0.017	0.326	0.219037	0.467039	0.575	0.62	0.737	0	0	0	0	0	0.004	0	0	0
StKFB18	PGSC0003DMG400016578	11.956	25.05	12.667	10.473	17.279	2.809	9.679	6.305	9.763	10.836	12.308	13.828	13.611	11.071	9.783	11.594	29.951	8.997	8.95	7.3977	10.4993	7.461	8.985	10.351	13.424	11.636	11.923	9.106	11.654	8.627	6.212	8.595	11.126
StKFB19	PGSC0003DMG400000797	17.77	44.301	31.663	40.396	40.287	22.856	32.028	23.452	21.676	33.795	38.919	31.606	25.217	21.993	19.758	31.925	122.483	44.171	26.244	25.4288	25.7406	30.127	28.593	29.457	32.577	30.568	27.486	20.552	29.922	21.408	25.584	24.823	35.402
StKFB20	PGSC0003DMG400010617	0.335	2.202	1.667	2.027	2.406	12.574	1.19	5.323	0.995	2.623	5.691	3.722	1.18	0.501	1.977	1.662	1.828	4.568	1.141	0.603967	2.02829	2.154	1.621	1.262	0.908	0.607	0.597	1.403	1.588	1.277	0.927	0.782	1.121
StKFB21	PGSC0003DMG400009957	1.357	6.146	3.716	1.732	3.008	1.432	1.653	2.357	1.492	2.701	3.328	5.777	3.032	1.544	3.296	1.979	4.569	7.858	5.281	3.54869	2.21055	1.714	2.154	1.959	4.139	4.405	3.476	3.824	3.3	3.438	5.212	6.49	6.754
StKFB22	PGSC0003DMG400009989	3.575	8.33	13.935	4.121	16.68	21.322	10.161	13.632	3.839	14.983	15.701	3.395	5.303	7.066	12.143	10.403	12.678	20.328	8.002	5.88924	12.8183	10.603	13.453	15.027	2.578	3.06	2.773	4.108	3.83	3.632	4.225	4.664	4.874
StKFB23	PGSC0003DMG400013488	1.793	2.289	19.883	22.467	1.696	0.658	69.848	0.452	8.292	0.746	2.895	1.064	2.108	12.465	14.273	29.083	3.68	6.106	15.975	8.39083	16.7753	30.399	25.882	30.763	0.577	0.238	0.729	1.174	0.427	0.308	0.068	0.077	0.544
StKFB24	PGSC0003DMG400034305	24.597	13.157	19.435	36.978	27.718	31.081	32.171	20.118	18.668	18.416	33.38	59.89	34.414	18.754	19.906	23.056	22.754	45.958	31.873	20.9358	24.9214	37.463	23.07	25.023	10.114	10.62	8.056	15.184	11.914	10.745	21.188	17.088	18.08
StKFB25	PGSC0003DMG400013111	0	0.45	0	0.371	0	0.061	0.083	0	0	0	0	1.415	0.288	0.147	0.217	0.07	0.069	1.424	0.288	0.0442454	0	0.43	0.128	0	0.176	0.125	0.22	1.978	1.013	0.955	0.053	0.119	0.235
StKFB26	PGSC0003DMG400005330	10.078	9.017	7.018	4.849	9.833	6.177	5.804	6.527	6.521	6.645	9.697	5.492	7.926	6.375	6.008	6.089	6.502	7.72	3.163	4.36364	4.08101	5.622	5.492	4.874	5.692	4.458	4.052	4.63	4.285	4.061	3.574	4.402	5.732
StKFB27	PGSC0003DMG400026513	6.411	65.493	9.935	19.458	21.769	4.413	16.016	5.473	9.087	8.84	20.404	28.503	14.917	5.622	6.353	5.477	116.882	27.239	13.07	13.5355	7.52869	10.119	5.901	6.739	31.531	29.705	25.596	58.794	54.661	45.3	119.658	132.925	135.039
StKFB28	PGSC0003DMG400026513	0	0	0	0	0	0.135	0	0.033	0	0	0	0	0	0	0	0	0	0	0	0	0	0	0	0	0	0	0	0	0	0	0	0	0
StKFB29	PGSC0003DMG400016540	0.862	2.448	7.643	11.885	1.419	0.039	49.57	0.506	12.469	1.39	0.863	0.47	1.202	12.888	7.851	6.615	4.066	4.753	0.492	0.544914	6.90135	7.486	7.328	9.761	0.71	0.63	0.518	2.017	1.922	1.052	0.422	0.51	0.721
StKFB30	PGSC0003DMG400020089	1.174	1.256	1.376	0.861	1.703	0.356	0.321	2.786	0.657	5.97	0.707	2.842	1.345	1.276	2.519	1.389	1.371	3.118	2.34	1.05432	2.11019	1.016	1.571	2.177	3.783	3.284	2.675	3.28	5.002	3.691	1.63	1.72	2.005
StKFB31	PGSC0003DMG400008524	0.265	5.72	1.843	0.841	0.776	0.417	9.466	3.127	3.3	20.479	0.11	0.471	0.109	3.323	6.998	3.466	7.981	33.001	0.087	0.0667926	3.96852	0.866	3.489	6.402	0.066	0.113	0.089	0.334	0.196	0.195	0.598	0.512	1.351
StKFB32	PGSC0003DMG400041758	0	0	0	0	0	0	0	0	0	0	0	0	0.052	0	0	0	0	0	0	0	0	0	0	0	0	0	0	1.142	1.475	1.419	0.014	0.053	0.08
StKFB33	PGSC0003DMG400018496	2.525	9.905	7.378	4.455	10.135	9.791	5.268	8.827	4.31	8.915	12.977	9.134	5.988	4.718	8.133	4.174	8.298	11.963	9.143	9.32946	6.98854	4.427	6.933	7.161	7.211	9.01	6.846	6.936	6.887	6.47	6.625	6.671	7.747
StKFB34	PGSC0003DMG400007376	0.309	1.123	5.645	1.242	0.388	0.324	22.013	0.268	1.155	1.195	0.193	0.403	0.476	1.486	6.378	5.82	0.605	1.129	0.66	0.389624	3.42213	2.021	3.166	4.549	0.121	0.069	0.108	3.177	2.8	0.954	0.108	0.172	1.88
StKFB35	PGSC0003DMG400018922	4.148	3.023	5.442	0.255	17.626	94.168	1.424	34.418	2.249	28.876	22.381	1.356	1.296	6.29	4.905	12.165	5.002	1.343	1.236	1.17566	5.29039	4.918	7.043	8.036	0.072	0.1	0.087	0	0	0	0	0	0.079
StKFB36	PGSC0003DMG400019326	8.847	17.731	11.231	3.19	13.228	24.321	15.142	14.399	10.075	13.326	17.042	14.147	10.89	10.51	9.376	7.971	13.161	8.472	17.342	13.0389	8.7723	11.26	9.547	12.015	4.705	4.306	4.909	6.264	4.85	5.793	5.046	6.43	6.673
StKFB37	PGSC0003DMG400031428	6.367	10.704	7.477	6.633	13.175	11.283	8.078	8.868	6.353	11.892	7.219	9.237	8.51	6.662	7.462	7.769	9.547	10.569	14.084	13.0382	7.41157	9.457	8.88	10.155	4.026	3.772	4.214	3.973	3.728	2.579	2.387	4.159	4.804
StKFB38	PGSC0003DMG400046798	0	0	0	0	0	0	0	0	0	0	0.086	0	2.493	0	0	0	0	0	0	0	0	0	0	0	0.46	0.395	0.366	4.278	3.909	1.649	0	0	0
StKFB39	PGSC0003DMG400023703	58.281	476.773	335.563	65.405	335.943	145.668	62.743	73.043	137.253	121.764	99.473	185.891	35.798	80.149	231.036	210.759	767.873	439.769	233.905	221.297	252.832	240.157	205.969	228.999	117.526	94.674	107.155	154.869	137.87	132.658	194.123	268.044	339.436
StKFB40	PGSC0003DMG400008068
StKFB41	PGSC0003DMG400008116
StKFB42	PGSC0003DMG400027417	0.067	0.144	0.351	0	0.211	0	0	0.117	0	0	0.28	0.199	0.069	0	0.208	0.133	0.263	0	0.055	0	0.218909	0.206	0.123	0.249	4.388	4.239	3.404	6.355	5.399	4.785	4.859	5.185	4.462
StKFB43	PGSC0003DMG400035251	0	0.087	0.071	0	0	0	0	0.071	0	0	0.085	0	0.084	0	0	0.081	0	0	0	0	0	0	0	0.037	0	0	0	0	0	0	0.053	0.069	0.068
StKFB44	PGSC0003DMG400027870	6.252	1.55	3.583	1.614	3.672	0.334	1.715	3.245	8.634	1.966	3.18	1.312	6.185	4.706	5.118	7.94	4.851	1.703	0	0.336664	5.21819	3.197	5.652	5.13	1.304	1.398	1.022	0.742	0.958	0.778	0.315	0.586	0.669
StKFB43	PGSC0003DMG400035251	0	0	0	0	0	0	0	0	0	0	0	0	0	0	0	0	0	0	0	0	0	0	0	0	0	0	0	0	0	0	0	0	0
StKFB44	PGSC0003DMG400027870	0.085	0	0	0.09	0	0	0	0	0.088	0	0	0	0.13	0	0	0	0	0	0	0	0	0	0	0	1.458	11.933	7.119	0.477	0.404	0.312	0.924	1.004	0.927
Note: The FPKM values of 44 StKFB genes in different potato tissues and in potato plants with different treatments were extracted from RNA-Seq Gene Expression Data: DM_RH_RNA-Seq_FPKM_expression_matrix_for_DM_v4.03_13dec2013_desc.xlsx, the excel file of FPKM values of all the representative transcripts across 40 DM and 16 RH libraries (http://spuddb.uga.edu/pgsc_download.shtml); the FPKM values i…

## Sheet: Table S7
Table S7 Quality of transcriptome sequencing of potato tuber with three colors.
Sample name	Raw reads	Clean reads	Percentage of clean reads to raw reads	Raw bases (G)	Clean bases (G)	Error rate (%)	Q20 (%)	Q30 (%)	GC content (%)
Jin-16_1	94944398	90628066	0.954538	14.24	13.59	0.03	97.1	92.22	42.17
Jin-16_2	102116520	98141488	0.961074	15.32	14.72	0.03	97.29	92.54	41.96
Jin-16_3	111648852	107637130	0.964068	16.75	16.15	0.03	97.32	92.65	43.61
Red Rose_1	116311698	112073162	0.963559	17.45	16.81	0.03	97.1	92.2	42.05
Red Rose_2	83167862	80436330	0.967156	12.48	12.07	0.03	97.61	93.15	41.89
Red Rose_3	83283560	80856466	0.970857	12.49	12.13	0.03	97.34	92.64	42.08
Xisen-8_1	91200770	88315776	0.968367	13.68	13.25	0.03	97.55	93.1	43.22
Xisen-8_2	121159272	117453292	0.969412	18.17	17.62	0.03	97.39	92.83	42.24
Xisen-8_3	84529172	80816930	0.956083	12.68	12.12	0.03	97.51	93.04	42.09
Note: Raw reads: Number of reads in raw data; Clean reads: Number of reads filtered from raw data; Raw bases: The number of bases in the raw data; Clean bases: The number of bases filtered from the raw data; Error rate: Error rate of data sequencing; Q20: Percentage of bases with a Phred value greater than 20; Q30: ﻿Percentage of bases with a Phred value greater than 30; GC content: The percentag…

## Sheet: Table S8
Table S8 Sequence alignment results of reads mapped to the reference genome (DM V4.03/4.04)
Sample name	Jin-16_1	Jin-16_2	Jin-16_3	Red Rose_1	Red Rose_2	Red Rose_3	Xisen-8_1	Xisen-8_2	Xisen-8_3
Total reads	90628066	98141488	107637130	112073162	80436330	80856466	88315776	117453292	80816930
Total mapped	73668849 (81.29%)	79548406 (81.05%)	89789556 (83.42%)	91981236 (82.07%)	65784532 (81.78%)	66287406 (81.98%)	74422220 (84.27%)	97547450 (83.05%)	66808130 (82.67%)
Multiple mapped	4459127 (4.92%)	4804146 (4.9%)	10689722 (9.93%)	5177295 (4.62%)	3885748 (4.83%)	3955427 (4.89%)	6694337 (7.58%)	4347908 (3.7%)	3069691 (3.8%)
Uniquely mapped	69209722 (76.37%)	74744260 (76.16%)	79099834 (73.49%)	86803941 (77.45%)	61898784 (76.95%)	62331979 (77.09%)	67727883 (76.69%)	93199542 (79.35%)	63738439 (78.87%)
Read-1	34809637 (38.41%)	37518982 (38.23%)	39717305 (36.9%)	43683121 (38.98%)	31027184 (38.57%)	31279396 (38.69%)	33973295 (38.47%)	46773872 (39.82%)	31966294 (39.55%)
Read-2	34400085 (37.96%)	37225278 (37.93%)	39382529 (36.59%)	43120820 (38.48%)	30871600 (38.38%)	31052583 (38.4%)	33754588 (38.22%)	46425670 (39.53%)	31772145 (39.31%)
Reads map to '+'	34725700 (38.32%)	37549643 (38.26%)	39749958 (36.93%)	43465436 (38.78%)	31024469 (38.57%)	31254197 (38.65%)	33981289 (38.48%)	46723067 (39.78%)	31946099 (39.53%)
Reads map to '-'	34484022 (38.05%)	37194617 (37.9%)	39349876 (36.56%)	43338505 (38.67%)	30874315 (38.38%)	31077782 (38.44%)	33746594 (38.21%)	46476475 (39.57%)	31792340 (39.34%)
Non-splice reads	47425292 (52.33%)	51699789 (52.68%)	53456060 (49.66%)	58929391 (52.58%)	42736568 (53.13%)	42633577 (52.73%)	44108587 (49.94%)	60448155 (51.47%)	42423105 (52.49%)
Splice reads	21784430 (24.04%)	23044471 (23.48%)	25643774 (23.82%)	27874550 (24.87%)	19162216 (23.82%)	19698402 (24.36%)	23619296 (26.74%)	32751387 (27.88%)	21315334 (26.37%)
Reads mapped in proper pairs	63135104 (69.66%)	68101304 (69.39%)	72624196 (67.47%)	79486324 (70.92%)	56594286 (70.36%)	56974842 (70.46%)	62400880 (70.66%)	85601466 (72.88%)	58642616 (72.56%)
Proper-paired reads map to different chrom	0 (0%)	0 (0%)	0 (0%)	0 (0%)	0 (0%)	0 (0%)	0 (0%)	0 (0%)	0 (0%)
Note: Total reads: the number of clean reads used for mapping analysis; Total mapped: the number of reads that could be mapped to the reference genome; Multiple mapped: the number of reads mapped to multiple locations in the reference genome; Uniquely mapped: the number of reads mapped to single location in the reference genome; Read-1 and Read-2: the number of reads mapped to the reference genom…

## Sheet: Table S9
Table S9 All primers used in qRT-PCR
Gene Name	Primer Name	Primer Sequence (5’ to 3’)
EF1α	F	CTGTTAAGGATCTGAAGCGTGGT
	R	AATGTGGGAAGTGTGGCAGTCG
StKFB03	F	AGCCACTTCCACCTGTTCCA
	R	CGTTTGCGGAGCATGTCTGG
StKFB14	F	AGGACTTCGATTGTTGCCTGTG
	R	ACCGTAGACGACCTCCACAC
StKFB15	F	GGGTCTTACCCGACCCGTTT
	R	GGGTCTTACCCGACCCGTTT
StKFB16	F	TGTGGGTCCCAATGCCTGAC
	R	CGAACTGGCCTTGCATGCTC
StKFB27	F	ATGGGTAGCATACGCTGGCA
	R	ACATGAATGCCCAAAGCGGC
StKFB29	F	ATCGGCGCTCTCATACGACG
	R	TAACCGCCGATGACGTGGAA
StKFB31	F	TGGGACCCACTACCGAGGAT
	R	TGTCCGGAATCAGCTCCCAC
StKFB39	F	TGCCCTCGAGTGTTTGACCC
	R	CCTGGGTTGTCCAGTGGGTT
StKFB44	F	TGTGTGGACACGATACCAGGG
	R	GCCTCGAACACGAACCCAGAT

## Sheet: Table S10
Table S10 The annotation of 44 StKFBs and their corresponding orthologous genes in Arabidopsis thaliana
The information of potato StKFBs							The information of Orthologous genes in Arabidopsis thaliana
Gene name	Gene ID	Transcript ID	CDs ID	Protein ID	Chromosome location	Feature notes (Solanum tuberosum L.)	Orthologous genes in Arabidopsis thaliana	Feature notes (Arabidopsis thaliana)	Score（Bit）	E-value
StKFB01	PGSC0003DMG400019971	PGSC0003DMT400051416	PGSC0003DMC400034658	PGSC0003DMP400034658	chr1	FKF1, which is related to biological clock, and the protein participate in protein ubiquitination, which is a part of protein modification, photoreceptor activity, circadian rhythm, protein-chromophore bond, and response to blue light.	AT1G68050	Circadian rhythm, negative regulation of cellulose biosynthetic process, positive regulation of flower development, regulation of gene expression, regulation of transcription, DNA-templated, response to blue light, ubiquitin-dependent protein catabolic process, circadian rhythm, protein ubiquitination, SCF ubiquitin ligase complex	1123	0
StKFB02	PGSC0003DMG400032138	PGSC0003DMT400081852	PGSC0003DMC400055280	PGSC0003DMP400055280	chr1	Protein AFR	AT1G55270	Regulation of phenylpropanoid metabolic process, protein binding	812	0
StKFB03	PGSC0003DMG400013119	PGSC0003DMT400034149	PGSC0003DMC400023231	PGSC0003DMP400023231	chr1	Protein AFR	AT1G55270	Regulation of phenylpropanoid metabolic process, protein binding	886	0
StKFB04	PGSC0003DMG400022664	PGSC0003DMT400058350	PGSC0003DMC400039281	PGSC0003DMP400039281	chr1	F-Box protein	AT3G45130	Triterpenoid biosynthetic process	41	0.044
StKFB05	PGSC0003DMG400022858	PGSC0003DMT400058829	PGSC0003DMC400039629	PGSC0003DMP400039629	chr1	F-box family protein	AT4G12560	Encodes CPR1 (Constitutive Expresser of PR Genes 1, also known as CPR30), a F-Box protein that functions as a negative regulator of defense response and targets resistance proteins.	52.7	2e-05
StKFB06	PGSC0003DMG400000165	PGSC0003DMT400000478	PGSC0003DMC400000361	PGSC0003DMP400000361	chr1	Protein AFR	AT3G61350	Response to cold, protein ubiquitination	98.7	2e-19
StKFB07	PGSC0003DMG400000081	PGSC0003DMT400000251	PGSC0003DMC400000190	PGSC0003DMP400000190	chr1	Protein UNUSUAL FLORAL ORGANS	AT3G61590	F-box protein that is involved in some aspect of regulation of gene silencing by miRNA. Loss of function mutations have increased levels of some miRNAs. Its activity depends on the presence of functional F-box.(gene silencing by miRNA, plant organ development, protein ubiquitination, SCF ubiquitin ligase complex)	462	2e-128
StKFB08	PGSC0003DMG400012568	PGSC0003DMT400032733	PGSC0003DMC400022250	PGSC0003DMP400022250	chr1	F-box family protein	AT1G22040		455	8e-12
StKFB09	PGSC0003DMG400003174	PGSC0003DMT400008228	PGSC0003DMC400005740	PGSC0003DMP400005740	chr2	Protein AFR	AT1G30090		364	3e-99
StKFB10	PGSC0003DMG400041057	PGSC0003DMT400091486	PGSC0003DMC400063161	PGSC0003DMP400063161	chr2	Class S F-box protein	AT5G17900	mRNA splicing, via spliceosome, U2-type spliceosomal complex	38.3	0.35
StKFB11	PGSC0003DMG400008302	PGSC0003DMT400021393	PGSC0003DMC400014559	PGSC0003DMP400014559	chr2	F-box family protein	AT2G02140	Predicted to encode a PR (pathogenesis-related) protein. Belongs to the plant defensin (PDF) family with the following members: At1g75830/PDF1.1, At5g44420/PDF1.2a, At2g26020/PDF1.2b, At5g44430/PDF1.2c, At2g26010/PDF1.3, At1g19610/PDF1.4, At1g55010/PDF1.5, At2g02120/PDF2.1, At2g02100/PDF2.2, At2g02130/PDF2.3, At1g61070/PDF2.4, At5g63660/PDF2.5, At2g02140/PDF2.6, At5g38330/PDF3.1 and At4g30070/PDF…	46.4	0.001
StKFB12	PGSC0003DMG400001472	PGSC0003DMT400003737	PGSC0003DMC400002671	PGSC0003DMP400002671	chr2	Ubiquitin-protein ligase	AT5G15710	SCF-dependent proteasomal ubiquitin-dependent protein catabolic process	901	0
StKFB13	PGSC0003DMG400000606	PGSC0003DMT400001635	PGSC0003DMC400001216	PGSC0003DMP400001216	chr3	Ubiquitin-protein ligase	AT3G58110	Anthocyanin-containing compound biosynthetic process, jasmonic acid mediated signaling pathway, protein-macromolecule adaptor activity, translation repressor activity	37.4	0.53
StKFB14	PGSC0003DMG400005638	PGSC0003DMT400014372	PGSC0003DMC400009925	PGSC0003DMP400009925	chr3	F-box/kelch-repeat protein	AT3G20370	Involved in abscisic acid (ABA)-related drought stress signaling in Arabidopsis	38.3	0.61
StKFB15	PGSC0003DMG400002561	PGSC0003DMT400006583	PGSC0003DMC400004568	PGSC0003DMP400004568	chr3	Negative regulation of cytokinin activation signal pathway and regulation of phenylpropane metabolism	AT1G15670	Negative regulation of cytokinin-activated signaling pathway, regulation of phenylpropanoid metabolic process	103	1e-20
StKFB16	PGSC0003DMG400002562	PGSC0003DMT400006584	PGSC0003DMC400004569	PGSC0003DMP400004569	chr3	Negative regulation of cytokinin activation signal pathway and regulation of phenylpropane metabolism	AT1G80440、AT1G15670	Negative regulation of cytokinin-activated signaling pathway, regulation of phenylpropanoid metabolic process	132	9e-30、3e-29
StKFB17	PGSC0003DMG400002840	PGSC0003DMT400007391	PGSC0003DMC400005140	PGSC0003DMP400005140	chr4	F-box family protein	AT1G14330		102	5e-21
StKFB18	PGSC0003DMG400016578	PGSC0003DMT400042717	PGSC0003DMC400028986	PGSC0003DMP400028986	chr4	Protein AFR	AT2G07475、AT2G21950	Protein ubiquitination	213	1e-53
StKFB19	PGSC0003DMG400000797	PGSC0003DMT400002094	PGSC0003DMC400001524	PGSC0003DMP400001524	chr4	Protein AFR	AT1G76920	Ubiquitin-dependent protein catabolic process	269	5e-71
StKFB20	PGSC0003DMG400010617	PGSC0003DMT400027543	PGSC0003DMC400018760	PGSC0003DMP400018760	chr4	F-box family protein	AT5G43190	Ubiquitin-dependent protein catabolic process	247	6e-64
StKFB21	PGSC0003DMG400009957	PGSC0003DMT400025788	PGSC0003DMC400017581	PGSC0003DMP400017581	chr4	F-box family protein	AT2G25625		40.1	0.16
StKFB22	PGSC0003DMG400009989	PGSC0003DMT400025872	PGSC0003DMC400017645	PGSC0003DMP400017645	chr4	SCF ubiquitin ligase complex	AT5G42350	Regulation of cell growth, regulation of cell size, SCF ubiquitin ligase complex	425	2e-117
StKFB23	PGSC0003DMG400013488	PGSC0003DMT400035085	PGSC0003DMC400023853	PGSC0003DMP400023853	chr5	Proteasome-mediated ubiquitin-dependent protein catabolism	AT5G04740	Encodes a ACT domain-containing protein. The ACT domain, named after bacterial aspartate kinase, chorismate mutase and TyrA (prephenate dehydrogenase), is a regulatory domain that serves as an amino acid-binding site in feedback-regulated amino acid metabolic enzymes	38.3	0.53
StKFB24	PGSC0003DMG400034305	PGSC0003DMT400084722	PGSC0003DMC400056401	PGSC0003DMP400056401	chr5	The activity of ubiquitin protein transferase, the formation of the tissue pattern of leaves, the regulation of auxin-mediated signal pathway, the catabolism of SCF-dependent proteasome ubiquitin-dependent protein, and simple leaf morphogenesis	AT1G27340	Acts upstream of or within: leaf vascular tissue pattern formation, regulation of auxin mediated signaling pathway, simple leaf morphogenesis, involved in: SCF-dependent proteasomal ubiquitin-dependent protein catabolic process	650	0
StKFB25	PGSC0003DMG400013111	PGSC0003DMT400034123	PGSC0003DMC400023213	PGSC0003DMP400023213	chr5	Ubiquitin-protein ligase	AT3G21410	Ubiquitin-dependent protein catabolic process	44.6	0.004
StKFB26	PGSC0003DMG400005330	PGSC0003DMT400013634	PGSC0003DMC400009438	PGSC0003DMP400009438	chr6	Protein AFR	AT3G63220	Protein ubiquitination	282	7e-75
StKFB27	PGSC0003DMG400026513	PGSC0003DMT400068170	PGSC0003DMC400046057	PGSC0003DMP400046057	chr6	Ubiquitin-protein ligase	AT1G51550	Ubiquitin-dependent protein catabolic process,circadian rhythm, response to blue light	251	6e-65
StKFB28	PGSC0003DMG400026513	PGSC0003DMT400068170	PGSC0003DMC400013675	PGSC0003DMP400013675	chr6	Ubiquitin protein transferase activity, SCF-dependent proteasome ubiquitin-dependent protein catabolism.	AT5G49610	Protein ubiquitination	40.1	0.16
StKFB29	PGSC0003DMG400016540	PGSC0003DMT400042650	PGSC0003DMC400028932	PGSC0003DMP400028932	chr6	Kelch repeat-containing F-box family protein	AT1G15670	Negative regulation of cytokinin-activated signaling pathway, regulation of phenylpropanoid metabolic process	116	7e-25
StKFB30	PGSC0003DMG400020089	PGSC0003DMT400051749	PGSC0003DMC400034842	PGSC0003DMP400034842	chr6	F-box/kelch-repeat protein	AT3G24760	SCF-dependent proteasomal ubiquitin-dependent protein catabolic process	193	2e-47
StKFB31	PGSC0003DMG400008524	PGSC0003DMT400021985	PGSC0003DMC400014971	PGSC0003DMP400014971	chr7	F-box family protein	AT3G27150		96.9	7e-19
StKFB32	PGSC0003DMG400041758	PGSC0003DMT400092187	PGSC0003DMC400063862	PGSC0003DMP400063862	chr7	Ubiquitin-protein ligase	AT5G49610	Protein ubiquitination	49.1	2e-04
StKFB33	PGSC0003DMG400018496	PGSC0003DMT400047592	PGSC0003DMC400032228	PGSC0003DMP400032228	chr8	F-box domain-containing protein	AT3G03815		39.2	0.16
StKFB34	PGSC0003DMG400007376	PGSC0003DMT400019032	PGSC0003DMC400013056	PGSC0003DMP400013056	chr8	Ubiquitin-protein ligase	AT4G33160	Ubiquitin-dependent protein catabolic process	96.9	7e-19
StKFB35	PGSC0003DMG400018922	PGSC0003DMT400048698	PGSC0003DMC400032959	PGSC0003DMP400032959	chr8	F-box/kelch-repeat protein SKIP25	AT1G31350	Protein ubiquitination	171	4e-41
StKFB36	PGSC0003DMG400019326	PGSC0003DMT400049744	PGSC0003DMC400033574	PGSC0003DMP400033574	chr9	Protein AFR	AT3G63220	Protein ubiquitination	370	6e-101
StKFB37	PGSC0003DMG400031428	PGSC0003DMT400080700	PGSC0003DMC400054725	PGSC0003DMP400054724	chr9	Kelch repeat-containing F-box family protein	AT4G03030		311	2e-83
StKFB38
StKFB39	PGSC0003DMG400046798	PGSC0003DMT400097227	PGSC0003DMC400068902	PGSC0003DMP400068902	chr9	Ubiquitin-protein ligase	AT5G49610	Protein ubiquitination	50.9	8e-05
	PGSC0003DMG400023703	PGSC0003DMT400060940	PGSC0003DMC400041016	PGSC0003DMP400041016	chr10	Negative regulation of cytokinin activation signal pathway and regulation of phenylpropane metabolism	AT2G21187		38.3	0.49
StKFB40	PGSC0003DMG400008068	PGSC0003DMT400020846	PGSC0003DMC400014200	PGSC0003DMP400014200	chr11	F-box protein	AT3G46520	Member of actin subclass composed of ACT12 and ACT4, RNA is expressed at very low levels in vegetative organs, low levels in flowers and very high levels in pollen, Expression of an ACT12/GUS fusion was found in vascular tissues, tapetum, developing and mature pollen, the root cap and in a ring of pericycle tissues during lateral root initiation and early development	39.2	0.16
StKFB41	PGSC0003DMG400008116	PGSC0003DMT400020965	PGSC0003DMC400014281	PGSC0003DMP400014281	chr11	F-box protein	AT1G26515		41	0.044
StKFB42	PGSC0003DMG400027417	PGSC0003DMT400070545	PGSC0003DMC400047693	PGSC0003DMP400047693	chr11	F-box/kelch-repeat protein	AT5G26960		112	3e-23
StKFB43	PGSC0003DMG400035251	PGSC0003DMT400085680	PGSC0003DMC400057355	PGSC0003DMP400057355	chr12	Ubiquitin-protein ligase	AT3G44030	Pseudogene of nuclease	37.4	0.52
StKFB44	PGSC0003DMG400027870	PGSC0003DMT400071645	PGSC0003DMC400048465	PGSC0003DMP400048465	chr12	Ubiquitin-protein ligase	AT5G49610	Protein ubiquitination	54.5	7e-06
